# Supplementary material for: CLR01 protects dopaminergic neurons in vitro and in mouse models of Parkinson’s disease
Source: Nat Commun. 2020 Sep 28;11:4885. doi: 10.1038/s41467-020-18689-x (PMC7522721; doi:10.1038/s41467-020-18689-x)
Supplement: Supplementary file 4 — Source Data [file 41467_2020_18689_MOESM4_ESM.xlsx]

## Sheet: 1
	1B					1D					1F					1H					1J
	PLA					LENGTH					BLEBB					NEU APOP					ASTROS APOP
		CTRL	Insult	Insult + CLR01			CTRL	Insult	Insult + CLR01			CTRL	Insult	Insult + CLR01			CTRL	LB	LB + CLR01			CTRL	LB	LB + CLR01
		0.788581	1.31261	0.868287			1.20357	0.564441	1.15292			1.03918	1.16331	0.882751			23.3422	42.0754	24.7211			3.46953	6.18407	7.02957
		1.13001	1.52674	0.562315			1.14942	0.921382	0.987426			0.837591	1.10721	1.03751			20.2167	34.6597	24.336			2.5167	2.43634	3.90939
		0.984378	1.01882	0.844363			1.11285	0.807479	0.927809			0.869689	1.20881	1.03243			22.1684	36.0135	23.8046			4.98697	3.94874	3.13321
		1.05245	0.927705	0.723453			1.00005	0.898115	1.14133			0.964302	1.35929	0.966143

## Sheet: 2
	2B	HOME CHAMBER				INSULT CHAMBER				2D	CTRL	CTRL	CLR01
		CTRL	CTRL	CLR01		CTRL	Oligomer	Oligomer			5	172.778	122.222
		0.123566	0.710041	0.188115		0.441701	4.15236	2.1292			16.8309	208.867	74.5484
		0.0333483	0.855222	0.173734		0.0121022	3.38108	3.67208			17.8404	197.518	84.7082
		0.310532	0.715938	0.189329		0.308442	4.89496	2.11312

## Sheet: 3
	3B					3D																			3F
	GFAP					MICROGLIA		3				6				9				12					PLA
	WT					WT	% Ameboid	40.625	24.3902	41.6667		25.3731	17.6471	17.3077	43.2432	25	14.2857	22.2222	19.4444	62.5	36.1111	36.6667	19.4444		WT	3	6	9	12
	3	6	9	12		OVX	% Ameboid	11.7647	25	20	14.8148	48.3871	52.2727	25	36.7347	52.2727	45.2381	37.5		52.0833	41.1765	26.6667	43.6364			0.429415	1.82613	1.25926	1.7284
	1	2.22799	1.22859	1.23824																						1	2.12346	1.79012	2.52058
	0.747286	1.86309	1.48975	1.02714				3				6				9				12						2.43056	0.455614	1.81327	2.61728
	1.93004	0.510856	1.00543	0.319059		WT	% Ramified	59.375	75.6098	58.3333		74.6269	82.3529	82.6923	56.7568	75	85.7143	77.7778	80.5556	37.5	63.8889	63.3333	80.5556				1.69753	1.67181	1.27483
			2.09349	1.4035		OVX	% Ramified	88.2353	75	80	85.1852	51.6129	47.7273	75	63.2653	47.7273	54.7619	62.5		47.9167	58.8235	73.3333	56.3636
																									OVX	3	6	9	12
	OVX																									2.33119	3.50482	6.09646	4.00468
	3	6	9	12																						2.28653	4.67084	6.90247	4.32297
	1.44063	0.751185	1.32766	2.15737																						0	5.06431	4.46378	4.14434
	0.561589	1.48354	1.11775	2.05671																							6.806		9.05681
	1.60472	0.862249	0.597083	3.29008
	1.00265			1.89617

## Sheet: 4
	4A					4B					4C					4D					4F					4H					4J
	Rotarod	Wt	OVX	OVX + CLR01		Forefoot SS	Wt	OVX	OVX + CLR01		Speed	Wt	OVX	OVX + CLR01		Cadence	Wt	OVX	OVX + CLR01		PLA	Wt	OVX	OVX + CLR01		GFAP	Wt	OVX	OVX + CLR01		IBA
		217.667	179.333	274.333			51.9937	45.4909	46.1056			20.2775	16.6724	18.4352			12.1843	11.1911	12.2265	AV		0.761215	0.907083	1.00515			0.413447	1.18406	0.500831				Wt									OVX
		226.667	200.333	207.333			47.3788	45.5974	43.9046			19.3965	18.3749	17.1256			12.1442	11.4312	11.3035	SD		1.08115	1.58586	1.10321			0.957909	1.63897	1.03181			Ramified	57.3159	74.7599	66.0445	60.9032	15.2597	16.5577	22.9167	59.7269	78.6047	49.7782	33.0362	52.3558	62.7647	31	33.6124	55.3571	0
		181.333	236.667	223			39.3681	48.8221	48.0187			15.2196	18.6188	19.0175			11.2109	11.7405	10.1589	SEM		0.981276	1.28248	0.878155			1.01983	0.969472	1.22892			Ameboid	42.6841	25.2401	33.9555	39.0968	84.7403	83.4423	77.0833	40.2731	21.3953	50.2218	66.9638	47.6442	37.2353	69	66.3876	44.6429	100
		131.333	156.667	222			54.1917	42.0384	44.2316			20.6787	13.5091	16.1371			13.2895	9.45106	11.3786			0.136798	1.39004	0.887582			1.09994	1.14267	0.920442
		197.333	197	300			47.5597	42.1285	49.3599			18.071	14.8343	19.5118			12.1483	9.34322	12.3079			1.03738	1.35001	0.270003			0.843104	2.89327	0.708268
		122	142.667	228.333			42.1462	46.3167	41.8862			17.1499	18.4111	15.4697			11.1901	11.6727	11.0526			0.703428	2.15292	0.312635			1.34084	2.06011	0.518674
		254	90.3333	182.333			54.9974	46.509	49.1001			22.3032	18.3729	20.0157			13.8831	14.3241	13.3201			0.362372	1.18422	1.22212			0.391909	1.47806	0.482846
		180.333	207.333	162			52.8473	41.5645	58.4499			21.1253	15.3484	26.193			13.1997	10.9866	15.4924					1.40492			1.1108		0.72272
		182.667	138.333	139.333			59.9945	43.4872	47.7909			24.5817	17.0083	18.995			14.0808	11.7499	12.7081										0.408699
		159.333	126.667	160.667			61.7034	44.8144	50.4651			22.2355	16.9294	20.0594			13.0278	12.4202	14.3749
		197	155	188.333			46.2358	42.8552	53.9925			17.3605	13.6997	22.1688			10.9526	9.94938	12.2815
		196.333	96.3333				48.379	50.3018	42.5286			16.7729	16.09	24.3159			12.8092	9.06004	11.6577
		195.667	114.333				60.6598		50.3527			26.7107	19.1786	15.58			14.5281	11.034	9.84061
		290.333					51.8781					20.7898		13.6915			12.7504		9.117

## Sheet: 5
5C				5D				5E				5F				5G				5H				5I
TH	CTRL	CLR01		GFAP	CTRL	CLR01		IBA	CTRL	CLR01		PGC1A	CTRL	CLR01		LAMP2A	CTRL	CLR01		TRITON	CTRL	CLR01		SDS	CTRL	CLR01
	11.16	2.88			6.72	5.32			6.84	5.4			0.0844287	0.311924			0.280332	0.477943			30078.9	22896.1			53659.3	33492.1
	10.48	6.2			7.64	1.56			7.08	2.04			0.0350577	0.0960293			0.319576	0.607798			37850.3	41361.4			52549.6	37270.5
	9.64	8.24			8.88	1.52			7.32	1.84			0.0399089	0.161215			0.10773	0.779374			27641.6	18826.3			44683	18744.4
		3.96				4.96				3.68			0.0270033				0.235675				19744.6				40221.9
		1.4				6.12				5.48

## Sheet: 6
6C			6D			6F			6H
SN			STRIATUM			AS			AS F1
WT+ LB	WT + LB +CLR01		WT+ LB	WT + LB +CLR01		WT+ LB	WT + LB +CLR01		LB	LB + CLR01
2842	6912		32	33.5		88.8889	66.6667		88	33
3456	8064		29	37		177.778	0		60	5
1843	4992		27	31		44.4444	0		66	30
998	4454		31	39		88.8889	22.2222		60	61
3533	6221		34	33			44.4444			17
	3840			39			44.4444
	2150			41

## Sheet: S2
	PLA
			CTRL			CLR01
		Non-LB	22	43.3333	70	12	54	20.6667
		LB	238.333	115.667	373.333	107	57	36.3333
	IF
			CTRL			CLR01
		Non-LB	12	9.33333	14	3	5.66667	4
		LB	73.6667	98.6667	157.333	15	8.66667	9

## Sheet: S3
	3C
	CONC	CLR03						CONC	CLR01
	10	0.816038	0.818127	1.41052				10	0.579239	0.829887	0.373916
	1	1.22135	1.17989	0.616943				1	0.852115	0.58861	0.46598
	0.1	0.829433	1.31425	0.847959				0.1	0.885439	1.41548	0.451116
	0.01	1.21438	0.843886	1.022				0.01	1.76666	1.08605	1.77232
	0	0.918804	0.843848	1.10258				0	0.916551	1.07998	1.93667

## Sheet: S4
	4B					4D					4F					4G						4H					4I					4J
	PLA					LENGTH					BLEBB					TO-PRO						TH					TO-PRO					TH
		CTRL	Insult	Insult + CLR01			CTRL	Insult	Insult + CLR01			CTRL	Insult	Insult + CLR01			CTRL	Insult	Insult + CLR01			CTRL	Insult	Insult + CLR01			CTRL	Insult	Insult + CLR01			CTRL	Insult	Insult + CLR01
	Non-LB	0.729226	0.892029	1.2736		Non-LB	1.02135	0.947191	1.05178		Non-LB	0.899232	1.04102	0.906687		Non-LB	0.941552	1.08996	0.993304		Non-LB	1.38933	1.066	0.74764		LB	0.976443	1.04342	0.920009		LB	0.986939	0.987811	0.649084
		0.830033	1.01174	0.846161			1.03537	1.03635	0.911076			0.880573	1.06472	0.945382			0.981945	0.997147	0.993399			1.08633	1.12891	0.820819			0.980464	0.793512	0.94227			1.13461	0.782668	1.38228
		0.997434	1.03548	0.956915			1.0239	0.973514	1.02464			0.721649	0.926672	0.887038			1.40535	1.27023	1.22829			0.983828	0.971268	0.804708			1.48569	1.18717	0.919737			1.04269	0.982446	0.944088
		1.18913	0.821505	0.863789			1.17363	1.00184	0.874194			0.871889	0.891612	0.925893			1.2321	1.21722	1.17691			0.984872	1.13113	1.14265			1.2099	0.912167	0.935785			1.10971	0.964117	0.855776

## Sheet: S5
	5B
		CLR01	CLR03
	0uM	1.33959	1.33959
	0.3uM	0.886656	1.44001
	1uM	0.56491	1.01222
	3uM	0.510206	1.08528
		CLR01	CLR03
	0uM	1.26669	1.26669
	0.3uM	0.84882	1.25766
	1uM	0.606405	1.35116
	3uM	0.765887	1.15968
		CLR01	CLR03
	0uM	1.46459	1.46459
	0.3uM	0.818498	1.05668
	1uM	0.316687	1.23506
	3uM	0.616389	1.35441

[truncated: 8 more sheets: S6, S8, S10, S11, S12, S13, S14, S15]
